# Supplementary material for: Low-fibre diet is associated with high-risk coronary plaque features
Source: Cardiovasc Res. 2025 Jun 16;121(8):1204–14. doi: 10.1093/cvr/cvaf088 (PMC12310279; doi:10.1093/cvr/cvaf088)
Supplement: cvaf088_Supplementary_Data [file cvaf088_supplementary_data.zip]

Archive with 2 entries (2 files):
- STROBE_checklist_cross-sectional_Larsson et al.docx
- Supplemental_material_clean.pdf
